# Supplementary material for: Shotgun metagenomic sequencing data of sunflower rhizosphere microbial community in South Africa
Source: Data Brief. 2020 Jun 11;31:105831. doi: 10.1016/j.dib.2020.105831 (PMC7305406; doi:10.1016/j.dib.2020.105831)
Supplement: Supplementary file 1 [file mmc1.xml]

<?xml version="1.0" encoding="utf-8" standalone="no"?>
<data>
  <datasets>
    <author>olubukola.babalola@nwu.ac.za;olubukola_babalola@yahoo.com</author>
    <type>1</type>
    <dataset>
      <name>DNA-Seq of sunflower rhizospheric soil</name>
      <caption />
      <description>To use metagenomics to determine the microbial taxa present in sunflower rhizopshere and bulk soil samples</description>
      <filetype>
        <name />
      </filetype>
      <filesize />
      <source>0</source>
      <sourcename>Original Data</sourcename>
      <access>
        <type>1</type>
        <name>Data available in data repository</name>
        <reponame>NCBI</reponame>
        <PersistentId />
        <deeplinkurl>https://www.ncbi.nlm.nih.gov/search/all/?term=SRR10418054</deeplinkurl>
      </access>
    </dataset>
  </datasets>
</data>
